# Supplementary material for: Whole genome resequencing of a laboratory-adapted Drosophila melanogaster population sample
Source: F1000Res. 2016 Dec 22;5:2644. Originally published 2016 Nov 7. [Version 3] doi: 10.12688/f1000research.9912.3 (PMC5115224; doi:10.12688/f1000research.9912.3)
Supplement: Supplementary file 1 [file f1000research-5-11365-s0000.tgz]

Archive with 1 entries (1 files):
- 40694814-2c57-410c-ab49-60e87aee1111.pdf
